# Supplementary material for: Implementing a Screening, Brief Intervention, and Referral to Treatment Curriculum for Medical Students on their Emergency Department Rotation
Source: MedEdPORTAL. 2026 Jan 13;22:11569. doi: 10.15766/mep_2374-8265.11569 (PMC12796009; doi:10.15766/mep_2374-8265.11569)
Supplement: Supplementary file 1 — Medical Student MI-SBIRT Curriculum.pptxAlcohol Use Disorder Identification Test.docxDrug Abuse Screening Test (DAST-10).docxSBIRT Algorithm.docxSP Case Descriptions.docxSP Case.docxStudent OSCE Instructions.docxSubstance Use Facts Sheet.docxSBIRT Brief Intervention Card.docxSample OSCE Schedule.xlsxPatient Follow-Up Guide.docxStudent SBIRT Patient Follow-Up Survey.docxMI-SBIRT Attitudes and Preparedness Survey.docxPre- and Postcurriculum Assessment.docxStudent-Administered SBIRT Form.docxPost-SBIRT Patient Feedback Form.docxOSCE Score Sheet.docxExceeds Criteria.docxStudent Workflow and Protocol.docx [file mep_2374-8265.11569-s001.zip]

Archive with 20 entries (20 files):
- A. Medical Student MI-SBIRT Curriculum.pptx
- B. Alcohol Use Disorder Identification Test.docx
- C. Drug Abuse Screening Test (DAST-10).docx
- D. SBIRT Algorithm.docx
- E. SP Case Descriptions.docx
- F. SP Case.docx
- G. Student OSCE Instructions.docx
- H. Substance Use Facts Sheet.docx
- J. Sample OSCE Schedule.xlsx
- K. Patient Follow-Up Guide.docx
- L. Student SBIRT Patient Follow Up Survey.docx
- M. MI-SBIRT Attitudes and Preparedness Survey.docx
- N. Pre- and Postcurriculum Assessment.docx
- O. Student-Administered SBIRT Form.docx
- P. Post-SBIRT Patient Feedback Form.docx
- Q. OSCE Score Sheet.docx
- R. Exceeds Criteria.docx
- S. Student Workflow and Protocol.docx
- I. SBIRT Brief Intervention Card.docx
- _Educational Summary Report_11569.pdf
