# Supplementary material for: Implementing a Screening, Brief Intervention, and Referral to Treatment Curriculum for Medical Students on their Emergency Department Rotation
Source: MedEdPORTAL. 2026 Jan 13;22:11569. doi: 10.15766/mep_2374-8265.11569 (PMC12796009; doi:10.15766/mep_2374-8265.11569)
Supplement: Supplementary file 1 — Medical Student MI-SBIRT Curriculum.pptxAlcohol Use Disorder Identification Test.docxDrug Abuse Screening Test (DAST-10).docxSBIRT Algorithm.docxSP Case Descriptions.docxSP Case.docxStudent OSCE Instructions.docxSubstance Use Facts Sheet.docxSBIRT Brief Intervention Card.docxSample OSCE Schedule.xlsxPatient Follow-Up Guide.docxStudent SBIRT Patient Follow-Up Survey.docxMI-SBIRT Attitudes and Preparedness Survey.docxPre- and Postcurriculum Assessment.docxStudent-Administered SBIRT Form.docxPost-SBIRT Patient Feedback Form.docxOSCE Score Sheet.docxExceeds Criteria.docxStudent Workflow and Protocol.docx [file mep_2374-8265.11569-s001.zip › J. Sample OSCE Schedule.xlsx]

## Sheet: Sheet1
Medical Student Training
2024-03-05	Exam	Exam
	Room	Room
	1	2
1:00-1:20	Orientation
Time	CASE 1	CASE 2	Break
1:20-1:32	Student 1	Student 2	Students 3 and 4
1:32-1:42	Feedback
1:42-1:45	Change rooms
1:45-1:57	Student 3	Student 4	Students 1 and 2
1:57-2:07	Feedback
2:07-2:10	Change rooms
2:10-2:22	Student 2	Student 1	Students 3 and 4
2:22-2:32	Feedback
2:32-2:35	Change rooms
2:35-2:47	Student 4	Student 3	Students 1 and 2
2:47-2:57	Feedback
2:57-3:00	Change rooms
Time	CASE 3	CASE 3	Break
3:00-3:12	Student 1	Student 2	Students 3 and 4
3:12-3:22	Feedback
3:22-3:25	Change rooms
3:25-3:37	Student 3	Student 4	Students 1 and 2
3:37-3:47	Feedback
3:47 -	Wrap-up
